# Supplementary material for: Enhancing Efficiency of Natural Product Structure Revision: Leveraging CASE and DFT over Total Synthesis
Source: Molecules. 2023 Apr 28;28(9):3796. doi: 10.3390/molecules28093796 (PMC10180399; doi:10.3390/molecules28093796)
Supplement: Supplementary file 1 [file molecules-28-03796-s001.zip]

Archive with 1 entries (1 files):
- molecules-2358296-supplementary.pdf
